# Supplementary material for: The Clinical Usefulness of Taiwan Bivalent Freeze-Dried Hemorrhagic Antivenom in Protobothrops mucrosquamatus- and Viridovipera stejnegeri-Envenomed Patients
Source: Toxins (Basel). 2022 Nov 15;14(11):794. doi: 10.3390/toxins14110794 (PMC9699225; doi:10.3390/toxins14110794)
Supplement: Supplementary file 1 [file toxins-14-00794-s001.zip]

Archive with 1 entries (1 files):
- toxins-1959167-supplementary.pdf
